# Supplementary material for: Genetic architecture and QTL selection response for Kernza perennial grain domestication traits
Source: Theor Appl Genet. 2022 Jun 28;135(8):2769–84. doi: 10.1007/s00122-022-04148-2 (PMC9243872; doi:10.1007/s00122-022-04148-2)
Supplement: Supplementary file 9 — Supplementary file9 Table S2 Significant marker-trait associations for The Land Institute intermediate wheatgrass breeding program analyzed by combined data and cycle-year combinations (XLSX 37 KB) [file 122_2022_4148_MOESM9_ESM.xlsx]

## Sheet: Supporting_Information_Table_2
Trait	Chr	Position	QTL#	Associated markers	Analysis Site	n	Marker Present	LOD	Fst	PVE	Ref/Alt	MAF	Minor allele	Reference value	Reference standard error	Alternate value	Alternate standard error	Heterozygous value	Heterozygous standard error
Brittle rachis	3J	55645480	1	17	Combined	1308	0.332066	5	0.04	1.7	A/T	0.45	A	0.98	0.007	-0.03	8.9999999999999993E-3	-0.02	0.006
Brittle rachis	3J	103036450	1	12	C7-2020	814	0.583853	4.29	0.09	2.4	G/A	0.3	A	1.09	0.071	-0.32	6.4000000000000001E-2	-0.21	0.054
Brittle rachis	3J	103036632	1	12	C7-2020	902	0.512088	4.89	0.07	2.5	A/G	0.29	G	1.05	0.038	-0.28000000000000003	6.4000000000000001E-2	-0.15	0.037
Brittle rachis	3J	104108781	1	17	Combined; C7-2020	2193	0.677665	5	0.03	1	A/G	0.35	A	0.95	0.006	0.03	7.0000000000000001E-3	0.01	0.004
Brittle rachis	3J	106060509	1	17	Combined; C7-2020; C8-2020	1673	0.454158	6.42	0.01	1.8	G/A	0.39	G	0.94	0.008	0.04	5.0000000000000001E-3	0.02	0.005
Brittle rachis	3J	106122396	1	17	Combined; C7-2020	2210	0.67736	7.19	0.01	1.5	G/A	0.44	A	0.95	0.006	0.03	5.0000000000000001E-3	0.02	0.004
Brittle rachis	3J	109834528	1	17	Combined	1931	0.62232	4.5	0.01	1.1	C/A	0.1	A	0.96	0.015	0.03	1.4E-2	0.02	0.013
Brittle rachis	3J	110067649	1	12	C7-2020	479	0.327657	5.71	0.01	5.3	C/T	0.31	T	0.75	0.057	0.6	9.9000000000000005E-2	0.26	0.06
Brittle rachis	3J	115931563	1	17	Combined; C7-2019; C7-2020	2002	0.630531	8.47	0.11	1.9	T/C	0.19	T	0.93	0.009	0.04	4.0000000000000001E-3	0.01	0.005
Brittle rachis	3J	122985588	1	12	C7-2020	511	0.312605	4.25	0	3.8	G/A	0.19	A	0.91	0.144	0.44	0.13800000000000001	0.15	0.122
Brittle rachis	3J	122986862	1	17	Combined; C7-2020; C8-2020; C9-2020	1441	0.372662	8.51	0.01	2.7	A/G	0.38	A	0.93	0.008	0.04	8.9999999999999993E-3	0.02	0.007
Brittle rachis	3J	123961246	1	17	Combined; C9-2020; C7-2020; C8-2020	1208	0.31671	7.65	0.01	2.9	G/C	0.36	G	0.93	0.01	0.05	7.0000000000000001E-3	0.03	0.006
Brittle rachis	3J	124440347	1	17	Combined; C7-2020	1882	0.535959	5.34	0	1.3	A/G	0.33	G	0.95	0.005	0.03	8.9999999999999993E-3	0.02	0.005
Brittle rachis	3J	124440419	1	17	Combined; C7-2020; C8-2020	1835	0.61335	5.1	0	1.3	C/A	0.32	A	0.95	0.009	0.03	7.0000000000000001E-3	0.02	0.006
Brittle rachis	3J	146625242	1	12	C7-2020	560	0.462825	4.34	0.04	3.5	G/C	0.11	C	1	0.218	-0.37	0.215	-0.22	0.203
Brittle rachis	3J	147483636	1	17	Combined; C7-2020	1269	0.319142	4.36	0.1	1.6	C/T	0.09	T	0.97	0.006	-0.08	2.5999999999999999E-2	-0.03	0.011
Brittle rachis	3J	150095773	1	9	C8-2020; C9-2020	456	0.389691	8.61	0	8.3	G/A	0.18	A	1.54	0.151	0.56000000000000005	0.183	0.41	0.122
Brittle rachis	3J	150403679	1	9	C8-2020; C9-2020	599	0.551467	5.71	0.01	4.3	C/T	0.17	T	1.59	0.105	0.48	0.128	0.31	0.065
Brittle rachis	3J	152782964	1	9	C8-2020; C9-2020	459	0.50783	10.2	0.01	9.7	C/T	0.18	T	1.53	0.116	0.71	0.14099999999999999	0.43	0.074
Brittle rachis	3J	153923803	1	9	C9-2020	547	0.519538	5.3	0	4.4	T/C	0.21	C	1.59	0.14	0.39	0.16900000000000001	0.27	0.106
Brittle rachis	3J	155251501	1	9	C7-2020; C8-2020; C9-2020	537	0.413258	7.69	0	6.4	T/C	0.15	T	1.94	0.133	-0.48	0.11	-0.15	0.067
Brittle rachis	3J	157745477	1	9	C9-2020; C8-2020	514	0.373118	9.68	0	8.3	A/G	0.18	G	1.59	0.116	0.57999999999999996	0.14799999999999999	0.39	0.072
Brittle rachis	3J	159785456	1	9	C9-2020	643	0.669606	6.88	0.02	4.8	C/G	0.17	C	1.94	0.152	-0.44	0.127	-0.15	0.103
Brittle rachis	3J	166169562	1	17	Combined	2061	0.607116	5.1	0.08	1.1	C/G	0.07	G	0.97	0.004	-0.06	1.2E-2	-0.03	0.008
Brittle rachis	3J	166481555	1	17	Combined; C8-2020; C9-2020; C7-2020	1639	0.49369	5.33	0.01	1.5	G/A	0.1	A	0.96	0.018	0.06	1.7999999999999999E-2	0.03	0.014
Brittle rachis	3J	166700038	1	17	Combined	1973	0.623689	4.76	0.05	1.1	G/A	0.44	A	0.98	0.009	-0.04	6.0000000000000001E-3	-0.02	0.005
Brittle rachis	3J	171120774	1	17	Combined	1647	0.513152	4.97	0.06	1.4	A/C	0.08	C	0.97	0.005	-0.05	2.1000000000000001E-2	-0.03	0.009
Brittle rachis	3J	180429222	1	9	C8-2020; C9-2020	488	0.60073	5.64	0.01	5.2	G/C	0.16	C	1.56	0.147	0.44	0.17699999999999999	0.29	0.12
Brittle rachis	3J	180467914	1	9	C8-2020; C9-2020	578	0.558005	7.22	0	5.6	C/T	0.15	T	1.52	0.104	0.53	0.14299999999999999	0.37	0.067
Brittle rachis	3J	180956498	1	17	Combined; C8-2020; C7-2020; C9-2020	935	0.311388	5.72	0.04	2.8	A/G	0.17	A	1.02	0.015	-7.0000000000000007E-2	1.6E-2	-0.02	0.012
Brittle rachis	3J	182516563	1	17	Combined; C7-2019	1946	0.646039	7.16	0.04	1.7	T/C	0.44	C	0.99	0.009	-0.05	6.0000000000000001E-3	-0.03	0.005
Brittle rachis	3J	201300578	1	12	C7-2020	809	0.57549	5.13	0.06	2.9	G/A	0.43	A	1.14	0.084	-0.37	6.5000000000000002E-2	-0.23	0.053
Brittle rachis	3J	202910830	1	17	Combined; C7-2020; C8-2020; C9-2020	1350	0.349551	6.41	0	2.2	C/T	0.16	T	0.96	0.005	0.05	1.7000000000000001E-2	0.04	0.008
Brittle rachis	3J	209293448	1	9	C9-2020	542	0.604987	6.43	0.02	5.3	A/G	0.4	G	1.43	0.12	0.46	9.4E-2	0.2	0.06
Brittle rachis	3J	244633275	1	0	C8-2020; C9-2020	349	0.398814	6.65	0.01	8.4	G/A	0.08	A	1.56	0.339	0.37	0.33900000000000002	0.42	0.328
Brittle rachis	3J	288494317	1	12	C7-2020	859	0.54204	4.64	0.06	2.5	T/G	0.1	G	1.03	0.15	-0.39	0.14599999999999999	-0.26	0.13
Brittle rachis	3J	314084115	2	1	C9-2020	523	0.442603	6.69	0.02	5.7	G/C	0.19	C	1.59	0.152	0.5	0.17799999999999999	0.34	0.122
Brittle rachis	3J	332664255	1	12	C7-2020	810	0.475749	5.03	0.04	2.8	G/A	0.35	A	1.09	0.093	-0.33	7.6999999999999999E-2	-0.18	0.059
Brittle rachis	3J	332664261	2	1	C9-2020; C8-2020	386	0.425118	5.63	0.01	6.5	C/T	0.18	T	1.53	0.127	0.47	0.159	0.33	0.08
Brittle rachis	3J	353335789	1	12	C7-2020	800	0.542649	4.54	0.05	2.6	G/A	0.1	A	1.02	0.139	-0.3	0.13700000000000001	-0.27	0.123
Brittle rachis	3J	357442055	1	12	C7-2020	634	0.382849	4.54	0.03	3.2	C/T	0.15	T	0.94	0.041	0.33	0.12	0.23	0.062
Brittle rachis	3J	403860367	1	12	C7-2020	455	0.35168	4.36	0.01	4.3	G/A	0.25	A	0.92	0.108	0.32	0.104	0.19	0.082
Brittle rachis	3J	409611173	1	12	C7-2020	574	0.410217	4.87	0	3.8	G/T	0.17	T	0.94	0.047	0.45	0.13600000000000001	0.14	0.063
Brittle rachis	3J	413453487	1	12	C7-2020	805	0.539912	4.84	0	2.7	A/G	0.18	G	0.93	0.038	0.47	9.4E-2	0.15	0.052
Brittle rachis	3J	421522694	2	0	Combined; C7-2020	1050	0.328873	4.71	0.08	2	G/T	0.37	T	0.98	0.008	-0.05	1.4E-2	-0.02	0.008
Brittle rachis	3S	114277049	1	0	C7-2020	812	0.482895	5.04	0	2.8	T/C	0.43	T	1.09	0.065	-0.24	4.5999999999999999E-2	-0.12	0.038
Brittle rachis	3S	122216432	1	1	Combined	2039	0.644519	4.9	0.02	1.1	A/G	0.48	G	0.98	0.005	-0.02	7.0000000000000001E-3	-0.01	0.005
Brittle rachis	3S	132131062	1	1	Combined	1653	0.547818	5.32	0.06	1.5	C/G	0.34	G	0.95	0.005	0.05	8.9999999999999993E-3	0.03	0.005
Brittle rachis	3S	291292979	1	0	C9-2020	637	0.558461	4.5	0.01	3.2	A/G	0.12	A	2.26	0.166	-0.65	0.13500000000000001	-0.36	0.112
Brittle rachis	5S	10370651	1	0	C7-2020	755	0.543409	5.29	0.05	3.2	T/G	0.41	T	1.14	0.071	-0.24	4.8000000000000001E-2	-0.13	0.044
Brittle rachis	5S	391487396	1	0	Combined	1659	0.443363	4.58	0	1.3	T/C	0.34	T	0.98	0.008	-0.03	5.0000000000000001E-3	-0.01	0.005
Brittle rachis	7S	179659835	1	0	C9-2020	682	0.650296	4.83	0.05	3.2	A/G	0.22	G	1.53	0.097	0.38	8.7999999999999995E-2	0.19	0.049
Brittle rachis	1V	422697473	1	0	C7-2020	818	0.506918	4.32	0.04	2.4	G/NA	0.87	A	0.93	0.038	NA	NA	0.16	0.047
Brittle rachis	5V	469486176	1	2	C7-2020	803	0.618063	5.64	0.11	3.2	G/T	0.15	T	0.92	0.038	0.41	9.6000000000000002E-2	0.15	0.048
Brittle rachis	5V	472919849	1	2	C7-2020	598	0.315341	5.66	0.06	4.3	T/G	0.19	G	0.94	0.101	0.28999999999999998	0.10100000000000001	0.13	0.089
Brittle rachis	5V	474263782	1	2	C7-2020	826	0.556941	4.22	0.03	2.3	G/C	0.12	C	0.96	0.11	0.34	0.11	0.18	0.098
Flag leaf length	3J	155219792	1	0	C6-2016	261	0.379048	5.96	0.02	10	G/A	0.41	A	28.11	0.26	-0.73	0.223	-0.46	0.185
Flag leaf length	1V	373204696	1	1	C6-2016	375	0.505398	5.27	0.1	6.3	A/G	0.22	G	15.57	0.094	0.47	0.23	0.39	0.123
Flag leaf length	1V	373519748	1	1	C6-2016	413	0.515889	5.47	0.11	5.9	A/G	0.21	G	15.47	0.087	0.62	0.23400000000000001	0.47	0.113
Flag leaf length	5V	222380520	1	0	C6-2016	568	0.649232	5.68	0	4.5	G/A	0.44	A	15.77	0.135	-0.64	0.106	-0.21	0.094
Floret site utilization	5S	389512957	1	0	Combined	1475	0.421621	6.46	0	2	G/T	0.28	T	0.22	0.001	0.01	2E-3	0.01	0.001
Floret site utilization	5S	402771682	1	0	C7-2018	649	0.38513	6.29	0.05	4.4	C/T	0.31	T	0.12	0.001	0.01	2E-3	0	0.001
Florets per spike	5J	332683184	1	0	Combined	1781	0.561806	6.18	0	1.6	C/T	0.28	T	173.58	0.29	-3.32	0.91100000000000003	-1.74	0.484
Florets per spike	3V	366974099	1	0	Combined	1854	0.594344	5.42	0	1.3	C/T	0.46	T	173.81	0.355	-3.01	0.65100000000000002	-1.17	0.411
Florets per spikelet	2J	375563964	1	0	Combined	1334	0.416603	5.2	0.05	1.8	T/C	0.14	C	7.62	0.055	0.18	5.1999999999999998E-2	0.12	0.044
Florets per spikelet	5J	332683184	1	1	Combined	1781	0.561806	5.2	0	1.3	C/T	0.28	T	7.67	0.009	-0.1	2.8000000000000001E-2	-0.05	0.015
Florets per spikelet	5J	348685987	1	1	Combined	1780	0.587502	5.22	0	1.3	C/T	0.16	T	7.66	0.007	-0.09	3.3000000000000002E-2	-0.05	0.016
Free-threshing	2V	156718700	1	0	C9-2020	671	0.670366	5.15	0.01	3.5	T/C	0.38	C	48.28	1.013	-4.24	1.4770000000000001	-0.81	0.728
Free-threshing	2V	196007664	1	0	Combined	2867	0.671431	5.95	0.08	1	G/T	0.2	T	55.53	0.158	-3.34	0.64900000000000002	-1.5	0.351
Free-threshing	2V	347285431	2	6	C9-2020	411	0.502205	6.09	0	6.6	A/G	0.46	A	50.03	1.956	-5.74	1.476	-2.06	1.033
Free-threshing	2V	351271343	2	6	C9-2020	425	0.498251	5.84	0.01	6.1	C/T	0.5	C	48.34	1.835	-5.43	1.3149999999999999	-1.21	0.875
Free-threshing	2V	354214769	2	6	C9-2020	469	0.387259	5.2	0	5	T/G	0.31	T	50.64	1.424	-4.47	1.5669999999999999	-1.22	0.838
Free-threshing	2V	357856894	2	0	Combined	1478	0.383458	6.11	0.12	1.9	T/G	0.18	G	55.93	1.103	-4.6500000000000004	0.96299999999999997	-1.79	0.846
Free-threshing	2V	370050439	2	6	C9-2020	478	0.415083	6.03	0	5.6	C/T	0.44	C	48.52	1.653	-5.22	1.3049999999999999	-1.18	0.85
Free-threshing	2V	374822963	2	6	C9-2020	666	0.676448	4.93	0.01	3.4	G/C	0.3	G	50.98	1.204	-4.74	1.2949999999999999	-1.97	0.67
Free-threshing	2V	385631442	2	6	C9-2020	332	0.47134	7.43	0.01	9.8	T/G	0.49	T	51.77	1.617	-7.63	2.0110000000000001	-2.97	1.042
Free-threshing	2V	386464994	2	6	C9-2020	507	0.524707	5.13	0.03	4.6	A/G	0.43	A	49.26	1.606	-4.21	1.155	-1.85	0.775
Maturity	2J	406586894	1	2	C7-2018	818	0.424662	5.63	0.01	3.1	T/A	0.09	A	56.56	0.328	-1.19	0.32200000000000001	-0.58	0.284
Maturity	2J	407016156	1	2	C7-2018	859	0.56059	7.25	0	3.8	T/A	0.09	A	56.64	0.296	-1.58	0.29199999999999998	-0.61	0.253
Maturity	2J	473698049	1	2	C7-2018	665	0.41189	6.36	0.02	4.3	C/G	0.1	G	56.64	0.102	-1.83	0.37	-0.53	0.174
Maturity	6J	496070555	1	6	C6-2016	566	0.453094	5.49	0.02	4.4	T/A	0.48	T	59.55	0.131	0.43	9.0999999999999998E-2	0.27	0.085
Maturity	6J	500582990	1	6	C6-2016	286	0.340429	8.14	0.05	12.3	T/C	0.49	C	60.31	0.182	-0.79	0.151	-0.39	0.127
Maturity	6J	502955572	1	6	C6-2016	353	0.430135	9.31	0.08	11.4	C/T	0.5	T	60.17	0.131	-0.64	0.16400000000000001	-0.27	0.124
Maturity	6J	504005230	1	6	C6-2016	353	0.442755	8.75	0.07	10.8	G/A	0.45	A	60.11	0.183	-0.45	0.156	-0.27	0.132
Maturity	6J	504005260	1	6	C6-2016	360	0.448381	9.34	0.01	11.3	A/T	0.4	T	59.58	0.111	1.1000000000000001	0.17699999999999999	0.39	0.101
Maturity	6J	504148731	1	6	C6-2016	432	0.510719	4.89	0.03	5.1	T/C	0.43	C	59.65	0.196	0.28999999999999998	0.183	0.2	0.174
Maturity	6J	511544568	1	6	C6-2016	623	0.519386	5.79	0.05	4.2	A/G	0.43	G	60.02	0.085	-0.51	0.126	-0.19	0.08
Peduncle width	2J	417000367	1	0	Combined; C7-2019	740	0.561046	5.72	0.09	3.5	C/T	0.1	T	9.86	0.038	0.47	0.13	0.17	0.062
Plant height	6J	181067917	1	0	C7-2018	766	0.585829	5.82	0.02	3.4	C/T	0.23	T	84.36	0.367	4.08	0.86199999999999999	2.25	0.468
Plant height	6J	283075047	1	1	C7-2020	777	0.529725	5.33	0.01	3.1	A/G	0.2	G	120.86	0.231	-2.52	0.59099999999999997	-1.27	0.341
Plant height	6J	311811483	1	1	C7-2020	815	0.546906	5.59	0.01	3.1	A/G	0.19	G	120.72	0.214	-2.62	0.54600000000000004	-1.16	0.313
Plant height	6J	320842795	2	2	C7-2018	932	0.724951	5.27	0.01	2.6	G/T	0.22	T	84.19	0.328	3.15	0.79400000000000004	2.13	0.434
Plant height	6J	326124204	2	2	C7-2018	519	0.353049	5.38	0	4.7	G/A	0.24	A	84.35	1.133	3.87	1.0309999999999999	2.28	0.851
Plant height	6J	339458745	2	2	C7-2018	636	0.547514	5.77	0	4.1	C/T	0.23	T	84.14	0.414	4.0199999999999996	0.97099999999999997	2.5	0.532
Plant height	6J	502452341	2	3	C8-2020	359	0.353657	6.76	0	8.3	T/A	0.19	A	116.35	0.619	1.78	0.65700000000000003	1.56	0.552
Plant height	6J	502955638	2	3	C8-2020	262	0.340277	6.47	0	10.8	A/G	0.2	G	115.9	0.408	2.82	0.93799999999999994	1.5	0.395
Plant height	6J	510986348	2	3	C8-2020	283	0.509807	5.31	0.03	8.3	T/G	0.17	G	116.22	0.745	2.0099999999999998	0.80400000000000005	1.69	0.707
Plant height	6J	511544563	2	3	C8-2020	374	0.479094	5.26	0	6.3	A/C	0.18	C	116.48	0.342	1.58	0.78	1.21	0.34
Seed area	7J	231786861	1	0	C6-2016	151	0.31595	5.42	0	15.2	C/T	0.34	T	8.51	0.061	0.39	0.16400000000000001	0.26	0.072
Seed area	7S	312474320	1	0	C8-2020	335	0.384218	6.29	0	8.3	A/G	0.47	G	8.13	0.072	0.12	8.4000000000000005E-2	0.06	0.057
Seed circularity	3J	496883370	1	0	Combined	1433	0.318686	4.57	0.01	1.5	T/C	0.42	T	0.46	0.001	0	1E-3	0	0.001
Seed circularity	1S	102777079	1	1	Combined; C7-2020; C8-2020	1506	0.364148	4.76	0.05	1.4	C/T	0.18	T	0.45	0	0.01	2E-3	0	0.001
Seed circularity	1S	104941995	1	0	C8-2020	245	0.383153	7.07	0.02	12.4	A/T	0.13	T	0.44	0.003	0.01	7.0000000000000001E-3	0.01	0.003
Seed circularity	1S	108275416	1	1	Combined; C8-2020; C7-2020	2228	0.493234	8.11	0.05	1.7	T/G	0.08	G	0.45	0.008	0	8.0000000000000002E-3	0	0.008
Seed circularity	4S	255682481	1	3	Combined	2077	0.457808	4.54	0.15	1	C/T	0.22	T	0.46	0	-0.01	2E-3	0	0.001
Seed circularity	4S	258690028	1	0	C6-2016	244	0.373423	4.95	0	8.9	A/G	0.3	G	0.49	0.002	-0.01	4.0000000000000001E-3	-0.01	0.002
Seed circularity	4S	260574998	1	3	Combined	2342	0.527444	5.36	0.06	1	T/G	0.5	G	0.46	0.001	0	1E-3	0	0.001
Seed circularity	4S	261225557	1	3	Combined	1845	0.443971	5.05	0.06	1.3	T/C	0.44	C	0.46	0.001	0	1E-3	0	0.001
Seed circularity	4S	262328250	1	3	Combined	1441	0.376768	4.62	0	1.5	T/C	0.37	C	0.45	0.002	0.01	1E-3	0	0.001
Seed circularity	7S	147205772	1	4	Combined; C8-2020; C7-2020	1990	0.454463	4.38	0.07	1	G/A	0.1	A	0.45	0.003	0.01	2E-3	0.01	0.002
Seed circularity	7S	147467879	1	1	C7-2020	898	0.58218	5.23	0	2.6	T/A	0.21	A	0.44	0.003	0.01	2E-3	0.01	0.002
Seed circularity	7S	147872893	1	1	C7-2020	770	0.49293	5.67	0.01	3.3	T/C	0.22	C	0.44	0.003	0.01	3.0000000000000001E-3	0	0.002
Seed circularity	7S	168356974	1	4	Combined; C8-2020; C7-2020	2946	0.704577	5.4	0.06	0.8	G/A	0.1	A	0.45	0.002	0.01	2E-3	0	0.001
Seed circularity	7S	168361845	1	4	Combined; C7-2020; C8-2020	1531	0.336932	5.62	0.11	1.7	G/C	0.11	C	0.45	0.003	0.01	3.0000000000000001E-3	0.01	0.003
Seed circularity	7S	185843823	1	4	Combined; C7-2020	1740	0.410674	5.02	0.07	1.3	A/G	0.11	G	0.45	0	0.01	3.0000000000000001E-3	0	0.001
Seed circularity	7S	255938850	2	5	C7-2020	703	0.523035	4.72	0.06	3	T/C	0.13	C	0.44	0.004	0.01	4.0000000000000001E-3	0.01	0.004
Seed circularity	7S	266282910	1	4	Combined	1561	0.398358	4.35	0.14	1.3	T/C	0.16	C	0.45	0.002	0.01	2E-3	0	0.001
Seed circularity	7S	289306790	2	5	C7-2020	560	0.348031	4.85	0.04	3.9	A/G	0.13	G	0.45	0.001	0.01	3.0000000000000001E-3	0.01	0.002
Seed circularity	7S	294822990	2	5	C7-2020	660	0.344078	5.17	0.02	3.5	G/A	0.1	A	0.44	0.013	0	1.2999999999999999E-2	0.01	0.013
Seed circularity	7S	305442282	2	5	C7-2020	866	0.601946	6.33	0.03	3.3	G/A	0.07	A	0.44	0.007	0.02	7.0000000000000001E-3	0.01	0.006
Seed circularity	7S	307395259	2	5	C7-2020	630	0.356546	4.35	0.09	3.1	T/C	0.09	C	0.44	0.004	0.02	4.0000000000000001E-3	0.01	0.003
Seed circularity	7S	307395291	2	5	C7-2020	632	0.361563	4.57	0.11	3.3	G/A	0.11	G	0.46	0.003	-0.01	1E-3	-0.01	0.002
Seed circularity	1V	126063165	1	1	Combined; C7-2020	1266	0.312605	6.28	0.03	2.3	C/A	0.09	A	0.45	0.002	0.01	2E-3	0.01	0.002
Seed circularity	1V	127787539	1	1	Combined	1916	0.455071	4.37	0.05	1	C/T	0.09	T	0.45	0	0.01	2E-3	0.01	0.001
Seed circularity	1V	329226748	2	7	Combined	1911	0.43348	5.31	0.12	1.3	A/G	0.11	G	0.45	0	0.01	2E-3	0.01	0.001
Seed circularity	1V	373204696	2	7	Combined; C8-2020; C6-2017; C6-2016	2174	0.505398	10.6	0.1	2.2	A/G	0.14	G	0.45	0	0.01	2E-3	0.01	0.001
Seed circularity	1V	373519748	2	7	Combined; C8-2020	2220	0.515889	6.36	0.11	1.3	A/G	0.13	G	0.45	0	0.01	2E-3	0	0.001
Seed circularity	1V	375412383	2	7	Combined; C7-2020; C6-2016	1791	0.467842	9.38	0.06	2.4	T/C	0.19	C	0.45	0.002	0.01	2E-3	0	0.002
Seed circularity	1V	375516210	2	7	Combined; C7-2020	1231	0.317318	10.48	0.03	3.8	G/C	0.1	C	0.45	0.003	0.01	3.0000000000000001E-3	0.01	0.003
Seed circularity	1V	375517587	2	7	Combined; C7-2020	1899	0.470883	8.7	0.04	2.1	T/C	0.07	C	0.45	0.002	0.01	2E-3	0.01	0.002
Seed circularity	1V	380273922	1	1	C7-2020	698	0.531853	4.69	0.03	3	G/A	0.07	A	0.45	0.006	0.01	6.0000000000000001E-3	0.01	0.006
Seed circularity	1V	393971107	1	0	C6-2016; C6-2017	389	0.559678	6.36	0.04	7.2	G/C	0.16	C	0.47	0.005	0.01	6.0000000000000001E-3	0.01	0.005
Seed circularity	1V	395007674	1	1	C6-2016	338	0.359891	5.22	0.05	6.9	G/C	0.5	G	0.49	0.003	-0.01	2E-3	0	0.002
Seed circularity	1V	397217459	1	1	C6-2016	367	0.451878	5.45	0.05	6.6	G/C	0.49	G	0.49	0.003	-0.01	2E-3	-0.01	0.002
Seed circularity	1V	417801688	2	7	Combined; C7-2020; C8-2020	1529	0.337844	7.35	0.11	2.2	A/G	0.1	G	0.45	0	0.01	3.0000000000000001E-3	0.01	0.001
Seed circularity	1V	438389996	2	7	Combined	1482	0.360499	6.17	0.19	1.9	C/T	0.19	T	0.45	0.001	0.01	2E-3	0.01	0.001
Seed circularity	1V	458405467	1	1	C7-2020	548	0.346054	4.84	0.02	4	C/A	0.11	A	0.45	0.004	0.01	4.0000000000000001E-3	0.01	0.003
Seed circularity	2V	172719784	1	1	Combined	1881	0.433328	4.83	0.03	1.2	C/T	0.07	T	0.45	0	-0.01	3.0000000000000001E-3	0	0.001
Seed circularity	2V	176527270	1	1	Combined	1463	0.339669	4.99	0.02	1.6	C/T	0.08	T	0.46	0	-0.01	3.0000000000000001E-3	-0.01	0.001
Seed circularity	5V	92668070	1	0	Combined	2077	0.500076	4.65	0	1	T/C	0.29	T	0.45	0.001	0	0	0	0.001
Seed circularity	5V	100122317	1	1	C6-2016	321	0.359282	5.82	0	8	C/A	0.21	A	0.48	0.004	0.02	3.0000000000000001E-3	0.01	0.003
Seed circularity	5V	119133931	1	1	C6-2016	259	0.386346	5.31	0.03	9	G/A	0.43	A	0.49	0.003	-0.01	3.0000000000000001E-3	-0.01	0.002
Seed circularity	5V	242296308	1	0	C7-2020	695	0.449141	5.4	0.01	3.5	T/G	0.15	T	0.44	0.004	0	1E-3	0	0.001
Seed density	1S	104941995	1	0	Combined	1555	0.383153	5.91	0.02	1.7	A/T	0.1	T	1.31	0.001	0.02	1.0999999999999999E-2	0.01	0.003
Seed density	7S	147205772	1	0	Combined	2028	0.454463	7.43	0.07	1.7	G/A	0.1	A	1.3	0.008	0.04	7.0000000000000001E-3	0.02	0.007
Seed length	7S	185843823	1	2	C7-2018	573	0.410674	5.69	0.07	4.5	A/G	0.12	G	6.32	0.024	-0.33	0.11600000000000001	-0.15	0.035
Seed length	7S	255938850	1	2	C7-2018	525	0.523035	6.89	0.06	5.9	T/C	0.14	C	6.32	0.08	-0.28999999999999998	0.08	-0.18	0.075
Seed length	7S	307395259	1	2	C7-2018	467	0.356546	5.26	0.09	5.1	T/C	0.09	C	6.32	0.08	-0.25	0.08	-0.15	0.076
Seed length	1V	373204696	1	1	Combined	2211	0.505398	5.1	0.1	1.1	A/G	0.14	G	6.67	0.006	-0.1	2.5999999999999999E-2	-0.08	0.017
Seed length	1V	438389996	1	1	Combined	1508	0.360499	5.95	0.19	1.8	C/T	0.19	T	6.69	0.01	-0.13	2.7E-2	-0.08	0.02
Seed length	6V	125924749	1	0	Combined	2223	0.526532	5.62	0.06	1.2	A/G	0.15	A	6.57	0.026	0.09	2.9000000000000001E-2	0.05	0.023
Seed width	2J	402030160	1	0	Combined	2711	0.664133	5.76	0.02	1	G/C	0.23	C	1.56	0.003	-0.01	3.0000000000000001E-3	-0.01	0.002
Seed width	4J	122544886	1	2	Combined	2288	0.550555	5.02	0.04	1	C/T	0.24	T	1.56	0.001	-0.02	4.0000000000000001E-3	-0.01	0.002
Seed width	4J	136273301	1	2	Combined	2620	0.606964	5.46	0.07	1	T/G	0.2	T	1.55	0.004	0.01	1E-3	0.01	0.002
Seed width	4J	145517735	1	2	Combined; C7-2019	1705	0.435457	6.31	0.02	1.7	A/C	0.19	C	1.56	0.001	-0.02	5.0000000000000001E-3	-0.01	0.003
Seed width	4J	323882146	2	2	Combined	1575	0.361563	8.43	0.03	2.4	A/G	0.33	G	1.55	0.002	0.02	4.0000000000000001E-3	0.01	0.002
Seed width	4J	334956894	2	2	Combined	1873	0.476965	4.77	0.02	1.2	C/T	0.25	T	1.56	0.001	-0.02	4.0000000000000001E-3	-0.01	0.002
Seed width	4J	339323369	2	2	Combined; C7-2019	2035	0.435457	5.34	0.04	1.2	T/G	0.17	G	1.56	0.005	-0.02	5.0000000000000001E-3	-0.01	0.004
Seed width	7J	260824688	1	0	C9-2020	318	0.499924	6.18	0.02	8.6	C/G	0.35	G	1.47	0.014	0.04	1.4E-2	0.02	0.008
Seed width	2V	172719784	1	1	Combined	1911	0.433328	5.36	0.03	1.3	C/T	0.07	T	1.56	0.001	-0.02	7.0000000000000001E-3	-0.01	0.003
Seed width	2V	176527270	1	1	Combined	1484	0.339669	5.23	0.02	1.6	C/T	0.08	T	1.56	0.001	-0.02	8.0000000000000002E-3	-0.02	0.004
Seed width	2V	410087709	1	0	C6-2016	325	0.373575	5.76	0	7.8	A/G	0.45	G	1.68	0.005	0.02	7.0000000000000001E-3	0.01	0.004
Shattering	2J	636725449	1	0	Combined	1359	0.311692	4.58	0	1.5	C/T	0.17	T	2.19	0.01	-0.13	3.9E-2	-0.08	0.021
Shattering	1S	292394498	1	1	C7-2018	513	0.318382	5.01	0	4.4	G/C	0.35	C	1.4	0.044	-0.17	3.9E-2	-0.1	0.035
Shattering	1S	294528783	1	1	C7-2018	672	0.452942	5.06	0	3.4	T/G	0.32	G	1.34	0.041	-0.13	3.6999999999999998E-2	-0.06	0.032
Shattering	2S	103270227	1	3	C7-2019	387	0.33085	5.22	0	6	C/T	0.15	T	2.44	0.048	-0.27	0.104	-0.13	0.066
Shattering	2S	105151453	1	3	C7-2019	819	0.550859	8	0	4.4	G/A	0.1	A	2.47	0.093	-0.32	9.2999999999999999E-2	-0.22	0.085
Shattering	2S	114400126	1	3	C7-2019	761	0.51969	4.78	0	2.9	T/G	0.11	G	2.44	0.078	-0.3	7.8E-2	-0.12	0.072
Shattering	2S	114571177	1	3	C7-2019	528	0.366581	5.25	0.01	4.5	C/G	0.1	G	2.44	0.041	-0.25	0.106	-0.17	0.064
Shattering	2S	316702228	1	0	C8-2020	619	0.612741	5.16	0	3.8	T/C	0.36	T	2.32	0.047	0.22	3.6999999999999998E-2	0.14	0.028
Shattering	2S	428300130	1	6	Combined; C7-2018	1626	0.347575	5.38	0.01	1.5	T/C	0.24	C	2.2	0.031	-0.12	2.8000000000000001E-2	-0.06	0.026
Shattering	2S	428949051	1	6	Combined	2714	0.654098	4.62	0	0.8	G/A	0.18	A	2.19	0.025	-0.06	2.3E-2	-0.05	0.021
Shattering	2S	429172082	2	0	C7-2019	1027	0.800213	5.13	0.02	2.3	C/T	0.33	T	2.36	0.029	0.18	9.2999999999999999E-2	0.12	0.025
Shattering	2S	435950422	1	6	Combined; C7-2020; C8-2019	2382	0.530181	7.26	0	1.4	G/C	0.36	C	2.21	0.021	-0.1	1.7000000000000001E-2	-0.05	0.017
Shattering	2S	440920848	1	6	Combined; C8-2019	2688	0.668998	7.42	0	1.3	G/C	0.43	C	2.21	0.018	-0.08	1.2999999999999999E-2	-0.04	0.013
Shattering	2S	441397840	1	6	Combined; C8-2019; C9-2020; C8-2020	3130	0.733465	10.6	0.01	1.5	T/C	0.47	T	2.13	0.015	0.1	8.0000000000000002E-3	0.04	0.009
Shattering	2S	441450377	1	6	Combined	1484	0.332827	4.62	0.03	1.4	C/A	0.15	A	2.18	0.031	-0.1	2.9000000000000001E-2	-0.1	0.025
Shattering	2S	443673751	1	6	Combined; C8-2019; C9-2020; C7-2018	1943	0.45431	6.82	0	1.6	C/T	0.49	T	2.25	0.013	-0.13	2.1000000000000001E-2	-0.09	0.014
Shattering	2S	444459646	1	2	C8-2019; C9-2020	409	0.592976	6.43	0.02	7	G/A	0.39	A	2.38	0.064	0.28000000000000003	6.4000000000000001E-2	0.12	0.054
Shattering	2S	444463697	1	2	C8-2019	325	0.35913	5.6	0	7.6	T/C	0.47	T	2.67	0.066	-0.21	5.5E-2	-0.13	0.044
Shattering	2S	445666354	1	0	C7-2018	559	0.366428	5.26	0	4.2	G/T	0.36	T	1.4	0.032	-0.17	0.05	-0.13	0.03
Shattering	2S	448806352	1	2	C8-2019	413	0.54052	6.51	0	7	G/A	0.46	A	2.59	0.055	-0.22	5.5E-2	-0.15	0.043
Shattering	3S	429953773	1	0	C7-2018	521	0.463737	5.89	0.02	5.1	A/G	0.41	A	1.21	0.043	0.17	4.8000000000000001E-2	0.09	0.037
Shattering	4S	341952545	1	4	Combined; C7-2019; C9-2020; C8-2020	2204	0.524251	5.9	0.22	1.2	G/C	0.46	C	2.2	0.023	-0.08	1.4999999999999999E-2	-0.02	0.013
Shattering	4S	342432061	1	0	C7-2019	751	0.603315	5.37	0.07	3.2	T/G	0.34	T	2.54	0.054	-0.24	3.7999999999999999E-2	-0.1	0.033
Shattering	4S	345967799	1	4	Combined	2096	0.475749	5.51	0.12	1.2	A/C	0.27	A	2.24	0.018	-0.1	2.3E-2	0	0.017
Shattering	4S	347391869	1	1	C8-2020	631	0.569561	6.17	0.06	4.4	A/G	0.44	A	2.41	0.037	0.13	0.04	0.07	0.025
Shattering	4S	349886731	1	1	C8-2020	390	0.461153	5.24	0.18	6	G/A	0.41	A	2.6	0.051	-0.23	4.5999999999999999E-2	-0.15	0.033
Shattering	5S	375798029	1	4	Combined	2430	0.539608	4.74	0	0.9	A/T	0.21	T	2.17	0.006	0.06	2.4E-2	0.06	0.013
Shattering	5S	380535059	1	4	Combined; C8-2019	1620	0.366276	4.96	0	1.4	T/A	0.25	A	2.16	0.03	0.11	2.7E-2	0.08	0.023
Shattering	5S	382952034	1	0	C7-2018	747	0.46769	5.04	0	3.1	G/A	0.25	A	1.27	0.048	0.15	4.7E-2	0.12	0.037
Shattering	5S	389512957	1	4	Combined; C8-2019	2004	0.421621	4.75	0	1.1	G/T	0.26	T	2.16	0.009	0.11	2.8000000000000001E-2	0.07	0.016
Shattering	2V	549643377	1	0	C7-2020; C7-2019	684	0.450661	6.69	0	4.4	A/G	0.08	G	2.57	0.026	-0.23	0.28000000000000003	-0.13	0.037
Spike emergence	2J	406586894	1	3	Combined; C7-2018	828	0.424662	5.72	0.01	3.1	T/A	0.09	A	20.04	1.051	-3.78	1.0329999999999999	-2.17	0.911
Spike emergence	2J	407016156	1	3	Combined; C7-2018	874	0.56059	5.44	0	2.8	T/A	0.09	A	20.22	0.966	-4.01	0.95599999999999996	-2.07	0.827
Spike emergence	2J	431269879	1	3	Combined; C7-2018	788	0.564391	5.97	0.03	3.4	A/G	0.41	G	18.64	0.394	2.46	0.57499999999999996	1.57	0.36
Spike emergence	2J	473698049	1	3	Combined; C7-2018	680	0.41189	5.25	0.02	3.5	C/G	0.1	G	20.07	0.339	-4.8899999999999997	1.21	-1.62	0.569
Spike emergence %	2J	406586894	1	1	Combined	1059	0.424662	5.7	0.01	2.5	T/A	0.1	A	0.64	0.028	-0.11	2.7E-2	-0.06	0.024
Spike emergence %	2J	407016156	1	1	Combined	1280	0.56059	5.95	0	2.1	T/A	0.1	A	0.64	0.023	-0.09	2.1999999999999999E-2	-0.04	0.019
Spike length	5S	370062715	1	0	Combined	1200	0.501596	5.67	0.1	2.2	G/A	0.47	G	34.55	0.225	0.85	0.15	0.54	0.144
Spike length	1V	350691379	1	0	C7-2018	735	0.482287	5.73	0	3.5	A/T	0.16	T	32.37	0.391	3.89	1.0780000000000001	2.71	0.568
Spikelet density	3S	210273495	1	1	C6-2016	578	0.532005	5.38	0	4.2	C/T	0.4	T	0.62	0.003	-0.02	4.0000000000000001E-3	-0.01	0.002
Spikelet density	3S	219333821	1	1	C6-2016	367	0.369621	5.89	0	7.1	A/G	0.42	G	0.62	0.004	-0.02	6.0000000000000001E-3	-0.01	0.003
Spikelet density	7S	264983825	1	0	C6-2016	395	0.493082	6	0.07	6.8	A/G	0.38	G	24.05	0.071	-0.55000000000000004	0.13800000000000001	-0.21	0.077
Spikelet density	3V	315498126	1	0	C6-2016	386	0.369925	5.51	0	6.4	A/G	0.41	G	0.61	0.004	0.01	5.0000000000000001E-3	0.01	0.003
Spikelets per spike	2S	290195859	1	1	Combined	1508	0.455527	6.02	0.03	1.8	G/C	0.38	C	22.78	0.076	-0.35	5.1999999999999998E-2	-0.13	0.047
Spikelets per spike	2S	291315108	1	1	Combined	1755	0.528813	5.64	0.04	1.5	T/A	0.37	A	22.77	0.068	-0.3	4.5999999999999999E-2	-0.14	0.042
Stem diamter	7J	510866877	1	0	Combined; C6-2016	516	0.500076	6.01	0	5.2	C/T	0.21	T	3.04	0.013	7.0000000000000007E-2	3.5999999999999997E-2	0.06	0.016
Stem strenght mid-stem	3S	326326686	1	5	C6-2016	495	0.575794	6.67	0.03	6	C/T	0.24	T	1133.2	7.905	55.07	18.405999999999999	34.09	9.504
Stem strenght mid-stem	3S	326430504	1	5	C6-2016	353	0.398814	7.25	0.04	9	T/A	0.26	A	1144.48	20.73	82.9	20.84	39.7	17.644
Stem strenght mid-stem	3S	329590134	1	5	C6-2016	379	0.476965	6.92	0.05	8.1	T/C	0.27	C	1136.7	19.826	67.95	20.021000000000001	34.88	16.35
Stem strenght mid-stem	3S	329767662	1	5	C6-2016	413	0.375095	7.21	0.03	7.7	C/T	0.29	T	1127.02	9.203	62.13	18.821999999999999	48.79	9.973
Stem strenght mid-stem	3S	343702896	1	5	C6-2016	211	0.361867	5.23	0.01	10.8	C/A	0.18	A	1146.27	86.806	128.54	87.027000000000001	42.78	84.428
Stem strenght mid-stem	3S	344650698	1	5	C6-2016	324	0.445188	5.32	0.02	7.3	A/G	0.21	G	1135.95	10.177	69.48	27.459	43.45	13.218
Stem strength bottom	3S	326430504	1	2	C6-2016	353	0.398814	5.31	0.04	6.7	T/A	0.26	A	2193.21	40.592	132.44999999999999	40.805999999999997	67.3	34.548
Stem strength bottom	3S	329767662	1	2	C6-2016	413	0.375095	5.27	0.03	5.7	C/T	0.29	T	2160.18	17.948	97.87	36.707999999999998	94	19.45
Stem strength bottom	3S	332943776	1	2	C6-2016	485	0.591151	5.92	0.03	5.5	C/T	0.4	T	2136.33	20.838	119.87	29.279	67.6	17.205
